# Supplementary material for: Biochemical Mapping of Pyrodinium bahamense Unveils Molecular Underpinnings behind Organismal Processes
Source: Int J Mol Sci. 2021 Dec 11;22(24):13332. doi: 10.3390/ijms222413332 (PMC8706660; doi:10.3390/ijms222413332)
Supplement: Supplementary file 1 [file ijms-22-13332-s001.zip]

Archive with 3 entries (3 files):
- Supplementary infor_Salvador-Reyes/Supplementary Dataset 1_Salvador-Reyes_Pyrodinium.xlsx
- Supplementary infor_Salvador-Reyes/Supplementary Dataset 2_ Salvador-Reyes_Pyrodinium.xlsx
- SI_Salvador-Reyes_Pyrodinium_revised1_12012021.pdf
